# Supplementary material for: CCAAT/Enhancer-Binding Protein ε27 Antagonism of GATA-1 Transcriptional Activity in the Eosinophil Is Mediated by a Unique N-Terminal Repression Domain, Is Independent of Sumoylation and Does Not Require DNA Binding
Source: Int J Mol Sci. 2021 Nov 24;22(23):12689. doi: 10.3390/ijms222312689 (PMC8657826; doi:10.3390/ijms222312689)
Supplement: Supplementary file 1 [file ijms-22-12689-s001.zip]

Archive with 1 entries (1 files):
- ijms-1441101-supplementary.pdf
